# Supplementary material for: Establishment of a Temperature-Sensitive Model of Oncogene-Induced Senescence in Angiosarcoma Cells
Source: Cancers (Basel). 2020 Feb 8;12(2):395. doi: 10.3390/cancers12020395 (PMC7072444; doi:10.3390/cancers12020395)
Supplement: Supplementary file 1 [file cancers-12-00395-s001.zip]

Archive with 1 entries (1 files):
- cancers-673504-supplementary.7z
